# Supplementary material for: Global research trends in robotic applications in cardiovascular medicine: a bibliometric analysis
Source: J Robot Surg. 2026 Jul 20;20(1):664. doi: 10.1007/s11701-026-03629-6 (PMC13385141; doi:10.1007/s11701-026-03629-6)
Supplement: Supplementary file 1 — Supplementary Material 1 [file 11701_2026_3629_MOESM1_ESM.txt]

label	replace by
arslanhan, goekhan	arslanhan, gokhan
bowdish, michael	bowdish, michael e.
britz, gavin	britz, gavin w.
chirichilli, ılaria	chirichilli, ilaria
de oliveira, ırisvaldo s.	de oliveira, irisvaldo s.
gomes, ıvanise m.	gomes, ivanise m.
goto, ıwao	goto, iwao
grady, kaitlin	grady, kaitlyn
gullu, ahmet u.	gullu, ahmet umit
gullu, ahmet uemit	gullu, ahmet umit
guy, sloane	guy, t. sloane
hameed, ırbaz	hameed, irbaz
haq, muhammad ı.	haq, muhammad i.
hasan, ırsa	hasan, irsa
hilgendorf, ıngo	hilgendorf, ingo
ıbrahim, dina m.	ibrahim, dina m.
ıbrahim, michael e.	ibrahim, michael e.
ıglesias, ıvan	iglesias, ivan
ıgnatiuk, barbara	ignatiuk, barbara
ıkeda, michael	ikeda, michael
ıkeda, yosuke	ikeda, yosuke
ıkuta, ayumi	ikuta, ayumi
ınce, mehmet e.	ince, mehmet emin
ınce, mehmet emin	ince, mehmet emin
ınno, goki	inno, goki
ırace, francesco	irace, francesco
ıshida, masaru	ishida, masaru
ıshihara, keisuke	ishihara, keisuke
ıshihara, shunichi	ishihara, shunichi
ıshikawa, norihiko	ishikawa, norihiko
ıshimatsu, takashi	ishimatsu, takashi
ıshisone, takenori	ishisone, takenori
ıtaya, naoki	itaya, naoki
ıtoh, naoki	itoh, naoki
ıtoh, tomonori	itoh, tomonori
ıwata, hiroyasu	iwata, hiroyasu
ıyengar, amit	iyengar, amit
ıyer, vijay s.	iyer, vijay s.
ıyigun, taner	iyigun, taner
kadan, urat	kadan, murat
kahraman, zeynep	kahraman, meliha zeynep
khawar, wasiq ı.	khawar, wasiq i.
komlo, caroline	komlo, caroline m.
kondo, ızumi	kondo, izumi
legeza, peter	legeza, peter t.
lev, eli ı.	lev, eli i.
levy, elad ı.	levy, elad i.
lovell, nigel h.	lovell, nigel hamilton
lovell, nigel. h.	lovell, nigel hamilton
mehaffey, j. hunter	mehaffey, james hunter
michelena, hector ı.	michelena, hector i.
morales-rey, ıgnacio	morales-rey, ignacio
nisivaco, sarah	nisivaco, sarah m.
onan, ısmihan selen	onan, ismihan selen
parker, jessica	parker, jessica l.
rufa, magdalena ı.	rufa, magdalena i.
smits, anthal ı. p. m.	smits, anthal i. p. m.
sultan, ıbrahim	sultan, ibrahim
sutter, francis	sutter, francis p.
tamadon, ızadyar	tamadon, izadyar
tan, jose mariano, ıı	tan, jose mariano, ii
ueda, ıkue	ueda, ikue
wamala, ısaac	wamala, isaac
waterford, stephen	waterford, stephen d.
wei, lawrence	wei, lawrence m.
wertan, mary ann	wertan, mary ann c.
wertan, maryann	wertan, mary ann c.
wertan, maryann c.	wertan, mary ann c.
