# Supplementary material for: Global research trends in robotic applications in cardiovascular medicine: a bibliometric analysis
Source: J Robot Surg. 2026 Jul 20;20(1):664. doi: 10.1007/s11701-026-03629-6 (PMC13385141; doi:10.1007/s11701-026-03629-6)
Supplement: Supplementary file 3 — Supplementary Material 3 [file 11701_2026_3629_MOESM3_ESM.txt]

label	replace by
ablation catheter	catheter ablation
angioplasty, balloon, coronary/instrumentation	coronary angioplasty
animal models	animal model
artificial muscles	artificial muscle
autonomous robotics in healthcare	medical robotics
biomimetics	biomimetic design
biomimicking	biomimetic design
cabg	coronary artery bypass grafting
cardiac catheter	catheter
cardiac catheterization	catheter
cardiac catheters	catheter
cardiac surgical procedures	cardiac surgery
cardiovascular intervention	cardiovascular interventions
catheter robot	catheter
catheterization	catheter
catheters	catheter
ccta-guided pcı	ccta-guided pci
chronic coronary total occlusion	chronic total occlusion
clinical outcome	clinical outcomes
cmr	cardiac magnetic resonance
cohort studies	cohort study
continuum robots	continuum robot
convolutional neural network (cnn)	convolutional neural network
coronary artery bypas	coronary artery bypass grafting
coronary artery bypass	coronary artery bypass grafting
coronary artery bypass graft	coronary artery bypass grafting
coronary artery bypass graft surgery	coronary artery bypass grafting
coronary artery bypass grafting (cabg)	coronary artery bypass grafting
coronary artery bypass surgery	coronary artery bypass grafting
coronary artery disease (cad)	coronary artery disease
coronary revascularisation	coronary revascularization
covıd-19	covid-19
cva	cerebrovascular accident
da vinci sitm system	da vinci system
da vinci surgery	robotic surgery
davinci	da vinci
dc motors	motors
diseases	disease
drug eluting stent	drug-eluting stent
drug-eluting stents	drug-eluting stent
dynamic modeling	dynamic model
endoscopic cardiac surgery	cardiac surgery
endovascular interventions	endovascular intervention
endovascular procedures	endovascular intervention
fbg-based sensors	fiber bragg grating sensors
feasibility studies	feasibility study
finite element modeling	finite element method
fluid-structure interaction	fluid structure interaction
force detection	force feedback
graft patency rates	graft patency
haptic feedback	tactile feedback
heart failures	heart failure
hfpef	heart failure with preserved ejection fraction
hybrid coronary revascularization	hybrid revascularization
hybrid revascularisation	hybrid revascularization
learning curves	learning curve
long-term results	long-term outcomes
lstm classification	long short-term memory
magnetic robots	magnetic robot
medical robot	medical robotics
medical robots	medical robotics
micro-surgery	microsurgery
minimal invasive cardiac surgery	minimally invasive cardiac surgery
minimum invasive cardiac surgery	minimally invasive cardiac surgery
minimally invasive	minimally invasive surgery
minimally invasive surgical procedures	minimally invasive surgery
mitral repair	mitral valve repair
mitral replacement	mitral valve replacement
mitral surgery	mitral valve surgery
neural networks	neural network
off-pump cabg	off-pump coronary artery bypass grafting
outcome	outcomes
path planning	navigation
percutaneous coronary intervention (pcı)	percutaneous coronary intervention
percutaneous coronary interventions (pcıs)	percutaneous coronary intervention
percutaneous coronary revascularization	percutaneous coronary intervention
robot	robotics
robot-assisted	robot surgery
robot-assisted surgery	robotic surgery
robotic-assisted surgery	robotic surgery
robotic cardiac surgery	robotic surgery
robotic surgical procedures	robotic surgery
robotic techniques	robotic surgery
robotic technology	robotic surgery
robotics/methods	robotics
robotic	robotic surgery
robots	robotics
soft robot	soft robotics
surgical catheter	catheter
surgical navigation	navigation
teleoperation	telerobotics and teleoperation
teleoperation control	telerobotics and teleoperation
valve repair	valve surgery
valve replacement	valve surgery
valves	valve disease
