# Supplementary material for: Global research trends in robotic applications in cardiovascular medicine: a bibliometric analysis
Source: J Robot Surg. 2026 Jul 20;20(1):664. doi: 10.1007/s11701-026-03629-6 (PMC13385141; doi:10.1007/s11701-026-03629-6)
Supplement: Supplementary file 4 — Supplementary Material 4 [file 11701_2026_3629_MOESM4_ESM.xlsx]

## Sheet: MostGlobCitDocs
Paper	DOI	Total Citations	TC per Year	Normalized TC
PATEL TM, 2019, ECLINICALMEDICINE	10.1016/j.eclinm.2019.07.017	128	16	6.11236
CERNY S, 2022, FRONT CARDIOVASC MED	10.3389/fcvm.2021.827515	68	13.6	5.57871
PATEL TM, 2020, CIRC-CARDIOVASC INTERV	10.1161/CIRCINTERVENTIONS.119.008888	60	8.57143	3.67688
MORI M, 2024, ANN THORAC SURG	10.1016/j.athoracsur.2023.07.047	47	15.6667	5.79083
BADHWAR V, 2021, J THORAC CARDIOVASC SURG	10.1016/j.jtcvs.2020.10.078	47	7.83333	2.90722
MADDER RD, 2020, CATHETER CARDIOVASC INTERV	10.1002/ccd.28425	40	5.71429	2.45125
JONSSON A, 2023, ANN THORAC SURG	10.1016/j.athoracsur.2023.02.045	39	9.75	4.73643
MADDER RD, 2021, CATHETER CARDIOVASC INTERV	10.1002/ccd.29115	39	6.5	2.41237
CHEMTOB RA, 2022, J THORAC CARDIOVASC SURG	10.1016/j.jtcvs.2020.12.036	35	7	2.8714
VAN DEN EYNDE J, 2021, J THORAC DIS	10.21037/jtd-21-775	35	5.83333	2.16495
HAGE A, 2019, J AM HEART ASSOC	10.1161/JAHA.119.014204	35	4.375	1.67135
DURAND E, 2023, EUROINTERVENTION	10.4244/EIJ-D-22-00642	34	8.5	4.1292
WALTERS D, 2019, CATHETER CARDIOVASC INTERV	10.1002/ccd.27867	34	4.25	1.6236
NGUYEN CC, 2023, SENS ACTUATOR A-PHYS	10.1016/j.sna.2023.114380	32	8	3.8863
BALKHY HH, 2019, ANN THORAC SURG	10.1016/j.athoracsur.2018.12.044	29	3.625	1.38483
LI Z, 2024, IEEE TRANS ROBOT	10.1109/TRO.2024.3378442	28	9.33333	3.44986
HIRAI T, 2020, CATHETER CARDIOVASC INTERV	10.1002/ccd.28477	28	4	1.71588
PATRICK WL, 2021, J CARD SURG	10.1111/jocs.15945	27	4.5	1.6701
BALKHY HH, 2022, ANN THORAC SURG	10.1016/j.athoracsur.2021.10.049	26	5.2	2.13304
KAGIYAMA K, 2021, HEART VESSELS	10.1007/s00380-021-01782-6	26	4.33333	1.60825
KASHYAP V, 2020, SCI ADV	10.1126/sciadv.abc6800	26	3.71429	1.59331
BADHWAR V, 2024, J THORAC CARDIOVASC SURG	10.1016/j.jtcvs.2024.01.020	24	8	2.95702
FUJITA T, 2021, INTERACT CARDIOVASC THORAC SURG	10.1093/icvts/ivaa271	24	4	1.48454
LI K, 2024, IEEE TRANS AUTOM SCI ENG	10.1109/TASE.2023.3246089	23	7.66667	2.83381
BOEHM F, 2022, J ROBOT SURG	10.1007/s11701-021-01294-5	23	4.6	1.88692
LU Q, 2020, VASC ENDOVASC SURG	10.1177/1538574420940832	23	3.28571	1.40947
LOSCHAK PM, 2020, INT J ROBOT RES	10.1177/0278364920903785	22	3.14286	1.34819
HA XT, 2023, IEEE ROBOT AUTOM LETT	10.1109/LRA.2023.3280456	21	5.25	2.55039
ORDE SR, 2020, HEART LUNG CIRC	10.1016/j.hlc.2019.06.724	20	2.85714	1.22563
LI R, 2025, BIOSENS BIOELECTRON	10.1016/j.bios.2024.116977	19	9.5	6.71144
PARK C, 2022, ADV FUNCT MATER	10.1002/adfm.202206734	19	3.8	1.55876
ROACH A, 2022, ANN THORAC SURG	10.1016/j.athoracsur.2021.07.060	19	3.8	1.55876
WEI S, 2020, CARDIOVISC DIAGN THER	10.21037/cdt-20-197	19	2.71429	1.16435
TARUI T, 2019, CIRC J	10.1253/circj.CJ-19-0284	19	2.375	0.907303
DOKOLLARI A, 2024, EUROINTERVENTION	10.4244/EIJ-D-23-00373	18	6	2.21777
DAGNINO G, 2023, IEEE TRANS BIOMED ENG	10.1109/TBME.2022.3227734	18	4.5	2.18605
DESAI VR, 2021, NEUROSURGERY	10.1093/neuros/nyaa461	18	3	1.1134
ONAN B, 2019, ARTIF ORGANS	10.1111/aor.13357	18	2.25	0.859551
BAY B, 2024, EUROINTERVENTION	10.4244/EIJ-D-23-00375	17	5.66667	2.09456
GOFUS J, 2022, FRONT CARDIOVASC MED	10.3389/fcvm.2022.943076	17	3.4	1.39468
CHOI J, 2021, BIOSENSORS-BASEL	10.3390/bios11090329	17	2.83333	1.05155
YAO T, 2023, COMPUT BIOL MED	10.1016/j.compbiomed.2023.107540	16	4	1.94315
SONG HS, 2022, J COMPUT DES ENG	10.1093/jcde/qwac074	16	3.2	1.31264
TORREGROSSA G, 2022, J CARD SURG	10.1111/jocs.16247	16	3.2	1.31264
ONAN B, 2021, ANN THORAC SURG	10.1016/j.athoracsur.2020.10.028	16	2.66667	0.989691
YOKOYAMA Y, 2021, J CARD SURG	10.1111/jocs.15710	16	2.66667	0.989691
LEGEZA P, 2022, J ROBOT SURG	10.1007/s11701-021-01196-6	16	3.2	1.31264
NOROUZI-GHAZBI S, 2021, ARTIF ORGANS	10.1111/aor.13870	16	2.66667	0.989691
LIN TH, 2021, MEDICINE (BALTIMORE)	10.1097/MD.0000000000023830	15	2.5	0.927835
BURTOFT MA, 2020, J CARDIOTHORAC VASC ANESTH	10.1053/j.jvca.2020.07.003	15	2.14286	0.91922
HADAYA J, 2025, ANN THORAC SURG	10.1016/j.athoracsur.2024.11.005	14	7	4.94527
RUSCH M, 2024, J ROBOT SURG	10.1007/s11701-024-01921-x	14	4.66667	1.72493
DOKOLLARI A, 2024, AM J CARDIOL	10.1016/j.amjcard.2023.10.083	14	4.66667	1.72493
TORREGROSSA G, 2022, J CARD SURG-a	10.1111/jocs.16878	14	2.8	1.14856
AMABILE A, 2022, ANN CARDIOTHORAC SURG	10.21037/acs-2022-rmvs-73	14	2.8	1.14856
KIM YH, 2022, INT J COMPUT ASSIST RADIOL SURG	10.1007/s11548-022-02631-1	14	2.8	1.14856
SICIM H, 2021, J CARD SURG	10.1111/jocs.15418	14	2.33333	0.865979
GULLU AU, 2021, J CARD SURG	10.1111/jocs.15281	14	2.33333	0.865979
BALKHY HH, 2020, ANN THORAC SURG	10.1016/j.athoracsur.2019.09.011	14	2	0.857939
JAGADEESAN V, 2025, ANN THORAC SURG	10.1016/j.athoracsur.2024.10.013	13	6.5	4.59204
AKINYEMI TO, 2022, APPL SCI-BASEL	10.3390/app122110936	13	2.6	1.06652
DAVIES J, 2024, SCI ROBOT	10.1126/scirobotics.ado4553	12	4	1.47851
ROSHANFAR M, 2024, ACTUATORS	10.3390/act13010008	12	4	1.47851
SHIDA Y, 2023, IEEE ROBOT AUTOM LETT	10.1109/LRA.2023.3292568	12	3	1.45736
OMISORE OM, 2023, IEEE T HUM-MACH SYST	10.1109/THMS.2022.3226038	12	3	1.45736
ONAN B, 2020, J ROBOT SURG	10.1007/s11701-019-00943-0	12	1.71429	0.735376
NISIVACO SM, 2019, J CARD SURG	10.1111/jocs.14291	12	1.5	0.573034
DOU KF, 2019, J GERIATR CARDIOL	10.11909/j.issn.1671-5411.2019.05.004	12	1.5	0.573034
HSU H, 2019, HEART VESSELS	10.1007/s00380-018-1221-6	12	1.5	0.573034
CHEN Q, 2024, J THORAC CARDIOVASC SURG	10.1016/j.jtcvs.2022.06.027	11	3.66667	1.3553
HANER JD, 2023, FRONT CARDIOVASC MED	10.3389/fcvm.2023.1294930	11	2.75	1.33592
LI K, 2023, IEEE TRANS ROBOT	10.1109/TRO.2023.3281477	11	2.75	1.33592
KADIROGULLARI E, 2020, TURK GOGUS KALP DAMAR CERRAHISI DERG	10.5606/tgkdc.dergisi.2020.19278	11	1.57143	0.674095
NISIVACO S, 2025, J THORAC CARDIOVASC SURG	10.1016/j.jtcvs.2024.07.060	10	5	3.53234
ROWE G, 2024, J THORAC CARDIOVASC SURG	10.1016/j.jtcvs.2022.05.033	10	3.33333	1.23209
PHAN PT, 2024, ADV INTELL SYST	10.1002/aisy.202300464	10	3.33333	1.23209
TAMADON I, 2023, IEEE TRANS ROBOT	10.1109/TRO.2023.3315966	10	2.5	1.21447
GIROLETTI L, 2023, MED LITH	10.3390/medicina59091568	10	2.5	1.21447
QI R, 2023, IEEE ROBOT AUTOM LETT	10.1109/LRA.2023.3265592	10	2.5	1.21447
VINZANT NJ, 2023, J CARDIOTHORAC VASC ANESTH	10.1053/j.jvca.2023.02.012	10	2.5	1.21447
PIPERATA A, 2022, J PERS MED	10.3390/jpm12111895	10	2	0.820399
RAO A, 2022, ANN CARDIOTHORAC SURG	10.21037/acs-2022-rmvs-28	10	2	0.820399
ZHANG Y, 2023, INT J MED ROBOT COMPUT ASSIST SURG	10.1002/rcs.2467	10	2.5	1.21447
SPANJERSBERG A, 2022, INTERACT CARDIOVASC THORAC SURG	10.1093/icvts/ivac134	10	2	0.820399
BRUNNER FJ, 2022, HEART VESSELS	10.1007/s00380-022-02078-z	10	2	0.820399
SONG HS, 2021, APPL SCI-BASEL	10.3390/app11125453	10	1.66667	0.618557
LI S, 2021, J CARD SURG	10.1111/jocs.15433	10	1.66667	0.618557
KAKUTA T, 2020, GEN THORAC CARDIOVASC SURG	10.1007/s11748-020-01317-2	10	1.42857	0.612813
SU CS, 2019, MEDICINE (BALTIMORE)	10.1097/MD.0000000000017202	10	1.25	0.477528
ENDO Y, 2019, ANN THORAC CARDIOVASC SURG	10.5761/atcs.oa.18-00254	10	1.25	0.477528
KHALIEL FH, 2025, J HEART LUNG TRANSPLANT	10.1016/j.healun.2025.02.1685	9	4.5	3.1791
AGNINO A, 2024, J CLIN MED	10.3390/jcm13061563	9	3	1.10888
SHIDA Y, 2023, INT J COMPUT ASSIST RADIOL SURG	10.1007/s11548-022-02829-3	9	2.25	1.09302
VAN DER HEIJDEN CAJ, 2022, EUR J CARDIO-THORAC SURG	10.1093/ejcts/ezac409	9	1.8	0.738359
TORREGROSSA G, 2022, J CARD SURG-a-b	10.1111/jocs.16146	9	1.8	0.738359
BASTOPCU M, 2022, J CARD SURG	10.1111/jocs.16090	9	1.8	0.738359
AYDIN U, 2019, BRAZ J CARDIOVASC SURG	10.21470/1678-9741-2018-0297	9	1.125	0.429775
WEI LM, 2025, EUR J CARDIO-THORAC SURG	10.1093/ejcts/ezaf103	8	4	2.82587
SANDOVAL E, 2024, EUR J CARDIO-THORAC SURG	10.1093/ejcts/ezae426	8	2.66667	0.985673
VON ZUR MUEHLEN C, 2025, CLIN RES CARDIOL	10.1007/s00392-024-02524-0	8	4	2.82587
KHAIRALLAH SM, 2024, J CARDIOVASC DEV DIS	10.3390/jcdd11030081	8	2.66667	0.985673
ZHANG X, 2024, INT J COMPUT ASSIST RADIOL SURG	10.1007/s11548-024-03069-3	8	2.66667	0.985673
AKINYEMI TO, 2023, IEEE SENS J	10.1109/JSEN.2023.3281009	8	2	0.971576
KITAHARA H, 2023, ANN THORAC SURG	10.1016/j.athoracsur.2022.12.017	8	2	0.971576
MAZUR PK, 2023, ANN THORAC SURG	10.1016/j.athoracsur.2022.07.045	8	2	0.971576
GUAN S, 2023, BMC SURG	10.1186/s12893-023-01944-5	8	2	0.971576
CHOU NK, 2022, ANN CARDIOTHORAC SURG	10.21037/acs-2022-rmvs-29	8	1.6	0.656319
LO CY, 2023, J ROBOT SURG	10.1007/s11701-022-01391-z	8	2	0.971576
PIPERATA A, 2021, J CLIN MED	10.3390/jcm10225439	8	1.33333	0.494845
BALKHY HH, 2020, INTERACT CARDIOVASC THORAC SURG	10.1093/icvts/ivaa149	8	1.14286	0.490251
WALTERS D, 2020, J INVASIVE CARDIOL		8	1.14286	0.490251
BALKHY HH, 2020, EUR J CARDIO-THORAC SURG	10.1093/ejcts/ezz283	8	1.14286	0.490251
SEMRAU JS, 2020, AGING CLIN EXP RES	10.1007/s40520-019-01184-9	8	1.14286	0.490251
LIU G, 2019, J CARDIOVASC SURG	10.23736/S0021-9509.19.10602-7	8	1	0.382022
ZAKERI E, 2025, IEEE TRANS IND ELECTRON	10.1109/TIE.2024.3451138	7	3.5	2.47264
LAISH-FARKASH A, 2023, AM HEART J	10.1016/j.ahj.2023.03.009	7	1.75	0.850129
LIU Z, 2023, J THORAC DIS	10.21037/jtd-23-197	7	1.75	0.850129
ROSEN JL, 2022, J CARD SURG	10.1111/jocs.17166	7	1.4	0.574279
AGNINO A, 2022, J CARDIOVASC MED	10.2459/JCM.0000000000001319	7	1.4	0.574279
LEMOS PA, 2022, CARDIOVISC DIAGN THER	10.21037/cdt-21-442	7	1.4	0.574279
KADAN U, 2021, ANAT J CARDIOL	10.14744/AnatolJCardiol.2020.81669	7	1.16667	0.43299
ZHAO H, 2021, J CARDIOVASC SURG	10.23736/S0021-9509.20.11508-8	7	1.16667	0.43299
KESAVUORI R, 2020, EUR J CARDIO-THORAC SURG	10.1093/ejcts/ezz271	7	1	0.428969
MALTAIS S, 2019, MAYO CLIN PROC	10.1016/j.mayocp.2019.05.025	7	0.875	0.33427
WU CJ, 2019, J CLIN MED	10.3390/jcm8040502	7	0.875	0.33427
WANG W, 2025, IEEE TRANS BIOMED ENG	10.1109/TBME.2025.3553014	6	3	2.1194
WATANABE G, 2025, J THORAC CARDIOVASC SURG	10.1016/j.jtcvs.2024.05.014	6	3	2.1194
NISIVACO S, 2024, ANN CARDIOTHORAC SURG	10.21037/acs-2024-rcabg-0016	6	2	0.739255
ROSALIA L, 2024, SCI ROBOT	10.1126/scirobotics.adj9769	6	2	0.739255
ROSALIA L, 2024, ADV FUNCT MATER	10.1002/adfm.202310085	6	2	0.739255
YAN W, 2023, J ROBOT SURG	10.1007/s11701-023-01665-0	6	1.5	0.728682
YOST CC, 2023, J SURG RES	10.1016/j.jss.2023.03.019	6	1.5	0.728682
LEGEZA PT, 2024, J ENDOVASCULAR THER	10.1177/15266028221125592	6	2	0.739255
MANGELS D, 2020, J INVASIVE CARDIOL		6	0.857143	0.367688
ELEID MF, 2021, CATHETER CARDIOVASC INTERV	10.1002/ccd.28978	6	1	0.371134
ZHAO XX, 2019, CLIN CARDIOL	10.1002/clc.23156	6	0.75	0.286517
ARFAEE M, 2025, SCI ADV	10.1126/sciadv.adv4854	5	2.5	1.76617
ARFAEE M, 2025, NAT COMMUN	10.1038/s41467-025-60372-6	5	2.5	1.76617
KITAHARA H, 2025, ANN THORAC SURG	10.1016/j.athoracsur.2024.08.005	5	2.5	1.76617
WU D, 2025, IEEE TRANS VIS COMPUT GRAPH	10.1109/TVCG.2024.3362628	5	2.5	1.76617
WANG Y, 2025, IEEE ROBOT AUTOM LETT	10.1109/LRA.2024.3504321	5	2.5	1.76617
ERGI DG, 2024, ANN THORAC SURG	10.1016/j.athoracsur.2024.04.004	5	1.66667	0.616046
LEUNG J, 2024, HEART LUNG CIRC	10.1016/j.hlc.2024.01.019	5	1.66667	0.616046
YOST CC, 2023, J ROBOT SURG	10.1007/s11701-023-01654-3	5	1.25	0.607235
FRANKE UFW, 2022, ANN CARDIOTHORAC SURG	10.21037/acs-2022-rmvs-18	5	1	0.4102
PENG W, 2023, INT J COMPUT ASSIST RADIOL SURG	10.1007/s11548-022-02755-4	5	1.25	0.607235
ARSLANHAN G, 2022, ANN CARDIOTHORAC SURG	10.21037/acs-2022-rmvs-11	5	1	0.4102
SUN J, 2022, J CARDIOTHORAC SURG	10.1186/s13019-022-01899-3	5	1	0.4102
SENAY S, 2021, J CARD SURG	10.1111/jocs.15758	5	0.833333	0.309278
BARAC YD, 2022, J ROBOT SURG	10.1007/s11701-021-01214-7	5	1	0.4102
GULLU AU, 2021, INT J MED ROBOT COMPUT ASSIST SURG	10.1002/rcs.2185	5	0.833333	0.309278
ANUWATWORN A, 2020, TEX HEART INST J	10.14503/THIJ-17-6350	5	0.714286	0.306407
MCCROREY M, 2020, GEN THORAC CARDIOVASC SURG	10.1007/s11748-019-01165-9	5	0.714286	0.306407
PELOSO A, 2025, IEEE TRANS BIOMED ENG	10.1109/TBME.2025.3542224	4	2	1.41294
ZRINSCAK D, 2025, ARTIF ORGANS	10.1111/aor.14978	4	2	1.41294
WEI LY, 2025, ANN CARDIOTHORAC SURG	10.21037/acs-2024-ravr-0185	4	2	1.41294
ROSATI F, 2025, J ROBOT SURG	10.1007/s11701-025-02370-w	4	2	1.41294
LI Z, 2025, ADV INTELL SYST	10.1002/aisy.202500193	4	2	1.41294
LIU Y, 2024, ASIAN J SURG	10.1016/j.asjsur.2024.02.112	4	1.33333	0.492837
ALBANO G, 2024, J CARDIOTHORAC VASC ANESTH	10.1053/j.jvca.2024.05.026	4	1.33333	0.492837
DOKOLLARI A, 2024, AM J CARDIOL-a	10.1016/j.amjcard.2023.12.054	4	1.33333	0.492837
WANG CY, 2023, RADIAT ONCOL	10.1186/s13014-023-02370-w	4	1	0.485788
YOSHIKAWA Y, 2023, CIRC J	10.1253/circj.CJ-23-0059	4	1	0.485788
YASAR E, 2023, TURK GOGUS KALP DAMAR CERRAHISI DERG	10.5606/tgkdc.dergisi.2023.24552	4	1	0.485788
LAHCEN AA, 2023, MICROMACHINES	10.3390/mi14040884	4	1	0.485788
VAN KAMPEN A, 2023, FRONT CARDIOVASC MED	10.3389/fcvm.2023.1113908	4	1	0.485788
LIU Y, 2023, J ROBOT SURG	10.1007/s11701-023-01531-z	4	1	0.485788
BOLCAL C, 2022, J CARD SURG	10.1111/jocs.17124	4	0.8	0.32816
APHRAM G, 2022, ANN CARDIOTHORAC SURG	10.21037/acs-2022-rmvs-20	4	0.8	0.32816
JOSEPH T, 2022, CATHETER CARDIOVASC INTERV	10.1002/ccd.30250	4	0.8	0.32816
SOOKNANAN NN, 2022, J INVASIVE CARDIOL		4	0.8	0.32816
TAMADON I, 2021, IEEE TRANS BIOMED ENG	10.1109/TBME.2020.3024184	4	0.666667	0.247423
SEN O, 2020, J CARD SURG	10.1111/jocs.14575	4	0.571429	0.245125
SAWMA T, 2025, ANN THORAC SURG	10.1016/j.athoracsur.2025.04.008	3	1.5	1.0597
KOSEOGLU M, 2025, ANAT J CARDIOL	10.14744/AnatolJCardiol.2025.5050	3	1.5	1.0597
ZHULI Y, 2025, J ROBOT SURG	10.1007/s11701-025-02308-2	3	1.5	1.0597
WEI S, 2025, IEEE-ASME TRANS MECHATRON	10.1109/TMECH.2025.3544243	3	1.5	1.0597
ZHANG L, 2025, SCI REP	10.1038/s41598-025-91342-z	3	1.5	1.0597
UEDA D, 2025, SOFT ROBOT	10.1089/soro.2024.0031	3	1.5	1.0597
DU W, 2024, IEEE T HUM-MACH SYST	10.1109/THMS.2024.3452975	3	1	0.369628
SHIDA Y, 2025, INT J COMPUT ASSIST RADIOL SURG	10.1007/s11548-024-03275-z	3	1.5	1.0597
BONATTI J, 2024, J ROBOT SURG	10.1007/s11701-024-02017-2	3	1	0.369628
HIRASHIKI A, 2024, J CARDIOVASC DEV DIS	10.3390/jcdd11050133	3	1	0.369628
WEI S, 2024, COMPUT BIOL MED	10.1016/j.compbiomed.2024.108142	3	1	0.369628
GUBBI MR, 2024, J BIOMED OPT	10.1117/1.JBO.29.S1.S11505	3	1	0.369628
BAIG AA, 2024, J NEUROINTERVENTIONAL SURG	10.1136/jnis-2023-020812	3	1	0.369628
KIMURA T, 2023, CORONARY ARTERY DIS	10.1097/MCA.0000000000001274	3	0.75	0.364341
THOMPSON NA, 2023, IEEE TRANS BIOMED ENG	10.1109/TBME.2023.3278651	3	0.75	0.364341
HEUNIS CM, 2023, IEEE ROBOT AUTOM LETT	10.1109/LRA.2023.3289108	3	0.75	0.364341
GUO W, 2025, J ENDOVASCULAR THER	10.1177/15266028231182027	3	1.5	1.0597
WU W, 2023, BMC CARDIOVASC DISORD	10.1186/s12872-023-03277-w	3	0.75	0.364341
YANG D, 2023, APPL SCI-BASEL	10.3390/app13095301	3	0.75	0.364341
GHINESCU M, 2023, FRONT CARDIOVASC MED	10.3389/fcvm.2023.1074777	3	0.75	0.364341
WANG YC, 2022, ASIAN J SURG	10.1016/j.asjsur.2021.10.013	3	0.6	0.24612
CHIKWE J, 2025, J THORAC CARDIOVASC SURG	10.1016/j.jtcvs.2025.01.021	2	1	0.706468
ATROSHCHENKO GV, 2025, J ROBOT SURG	10.1007/s11701-025-02563-3	2	1	0.706468
KHALIEL FH, 2025, ANN CARDIOTHORAC SURG	10.21037/acs-2024-ravr-0195	2	1	0.706468
SANDOVAL E, 2025, ANN CARDIOTHORAC SURG	10.21037/acs-2025-ravr-0003	2	1	0.706468
ARSLANHAN G, 2025, INT J MED ROBOT COMPUT ASSIST SURG	10.1002/rcs.70071	2	1	0.706468
AGNINO A, 2025, INTERDISCIP CARDIOVASC THORAC SURG	10.1093/icvts/ivaf082	2	1	0.706468
LUO Q, 2025, SCI REP	10.1038/s41598-025-90920-5	2	1	0.706468
ORCZYKOWSKI M, 2025, J CARDIOVASC ELECTROPHYSIOL	10.1111/jce.16597	2	1	0.706468
FISHBERGER G, 2025, BRAZ J CARDIOVASC SURG	10.21470/1678-9741-2024-0198	2	1	0.706468
YU Y, 2025, J GERIATR CARDIOL	10.26599/1671-5411.2025.08.008	2	1	0.706468
KOBAYASHI K, 2024, INTERDISCIP CARDIOVASC THORAC SURG	10.1093/icvts/ivae182	2	0.666667	0.246418
WATANABE R, 2024, FRONT CARDIOVASC MED	10.3389/fcvm.2024.1418251	2	0.666667	0.246418
STEIN H, 2024, INTERDISCIP CARDIOVASC THORAC SURG	10.1093/icvts/ivae071	2	0.666667	0.246418
GIROLETTI L, 2024, J CARD SURG	10.1155/2024/2453937	2	0.666667	0.246418
SANDOVAL E, 2023, FRONT CARDIOVASC MED	10.3389/fcvm.2023.1237151	2	0.5	0.242894
LI G, 2022, COMPUT MATH METHOD MED	10.1155/2022/1997371	2	0.4	0.16408
KADAN M, 2022, INT J MED ROBOT COMPUT ASSIST SURG	10.1002/rcs.2395	2	0.4	0.16408
WAMALA I, 2022, CARDIOVASC ENG TECHNOL	10.1007/s13239-021-00562-7	2	0.4	0.16408
ABAZID RM, 2021, J THORAC DIS	10.21037/jtd-20-2557	2	0.333333	0.123711
FU Y, 2025, J THORAC CARDIOVASC SURG	10.1016/j.jtcvs.2025.06.008	1	0.5	0.353234
LOULMET DF, 2025, ANN THORAC SURG	10.1016/j.athoracsur.2025.05.003	1	0.5	0.353234
RUBINO JR TE, 2025, FRONT CARDIOVASC MED	10.3389/fcvm.2025.1575779	1	0.5	0.353234
LEE J, 2025, KOREAN CIRC J	10.4070/kcj.2024.0226	1	0.5	0.353234
WANG S, 2025, BIOENGINEERING-BASEL	10.3390/bioengineering12030285	1	0.5	0.353234
MIYACHI T, 2025, J APPL CLIN MED PHYS	10.1002/acm2.70021	1	0.5	0.353234
YAMASHITA Y, 2025, ANN THORAC CARDIOVASC SURG	10.5761/atcs.oa.25-00026	1	0.5	0.353234
VISCUSI MM, 2025, CATHETER CARDIOVASC INTERV	10.1002/ccd.31323	1	0.5	0.353234
WINTER M, 2024, J ROBOT SURG	10.1007/s11701-024-02112-4	1	0.333333	0.123209
DEMEERSSEMAN N, 2025, CARDIOVASC ENG TECHNOL	10.1007/s13239-024-00755-w	1	0.5	0.353234
TAKAHASHI Y, 2024, FRONT CARDIOVASC MED	10.3389/fcvm.2024.1369801	1	0.333333	0.123209
NAYAR NU, 2024, IEEE ROBOT AUTOM LETT	10.1109/LRA.2024.3426384	1	0.333333	0.123209
ZHENG L, 2025, IEEE-ASME TRANS MECHATRON	10.1109/TMECH.2024.3442782	1	0.5	0.353234
MARTON HZ, 2024, SENSORS	10.3390/s24051699	1	0.333333	0.123209
OKTEN EM, 2023, FRONT CARDIOVASC MED	10.3389/fcvm.2023.1111496	1	0.25	0.121447
YASAR E, 2023, HEART SURG FORUM	10.59958/hsf.6791	1	0.25	0.121447
LIU Z, 2025, EUROPACE	10.1093/europace/euaf123	1	0.5	0.353234
GASIOR P, 2025, POLISH HEART J	10.33963/v.phj.106701	1	0.5	0.353234
KOBAYASHI K, 2025, J ROBOT SURG	10.1007/s11701-025-03002-z	0	0	0
MARTINEZ MA, 2025, J MED DEVICES	10.1115/1.4068896	0	0	0
YANEZ LZ, 2025, IEEE ROBOT AUTOM LETT	10.1109/LRA.2025.3617249	0	0	0
SAIYDOUN G, 2025, J CLIN MED	10.3390/jcm14228220	0	0	0
NODA K, 2025, J THORAC DIS	10.21037/jtd-2025-1086	0	0	0
LIU CH, 2025, J ROBOT SURG	10.1007/s11701-025-02905-1	0	0	0
SUN KW, 2025, ECHOCARDIOGRAPHY-J CARDIOVASC ULTRASOUND ALLIED TECH	10.1111/echo.70327	0	0	0
SANDOVAL E, 2025, J ROBOT SURG	10.1007/s11701-025-02856-7	0	0	0
LOH J, 2025, J MED SYST	10.1007/s10916-025-02281-1	0	0	0
HSU HF, 2025, COMP STRUCT BIOTECHNOL J	10.1016/j.csbj.2025.09.037	0	0	0
HAO R, 2025, SCI REP	10.1038/s41598-025-18054-2	0	0	0
NODA K, 2025, INTERDISCIP CARDIOVASC THORAC SURG	10.1093/icvts/ivaf223	0	0	0
CELENTANO E, 2025, J CARDIOVASC ELECTROPHYSIOL	10.1111/jce.70117	0	0	0
AGNINO A, 2025, HEART SURG FORUM	10.31083/HSF46892	0	0	0
PELOSO A, 2025, IEEE ROBOT AUTOM LETT	10.1109/LRA.2025.3592056	0	0	0
WON SH, 2025, INT J MED ROBOT COMPUT ASSIST SURG	10.1002/rcs.70095	0	0	0
CULLEN P, 2025, J ROBOT SURG	10.1007/s11701-025-02341-1	0	0	0
AGNINO A, 2025, HEART SURG FORUM-a	10.59958/hsf.8419	0	0	0
DOKOLLARI A, 2025, J CARDIOVASC DEV DIS	10.3390/jcdd12010021	0	0	0
LIN HY, 2025, J CARD SURG	10.1155/jocs/4373211	0	0	0
UEMURA T, 2025, J CARD SURG	10.1155/jocs/6477970	0	0	0
LIO A, 2024, J CLIN MED	10.3390/jcm13133744	0	0	0
YAMASHITA Y, 2024, J INVASIVE CARDIOL	10.25270/jic/23.00308	0	0	0
LUO Q, 2023, CLIN CARDIOL	10.1002/clc.24098	0	0	0
NODA K, 2023, GEN THORAC CARDIOVASC SURG	10.1007/s11748-023-01950-7	0	0	0
SOLTANI MK, 2023, EUR PHYS J PLUS	10.1140/epjp/s13360-023-04067-1	0	0	0
MOCAN B, 2023, MATHEMATICS	10.3390/math11071598	0	0	0
YOSHIKAWA Y, 2023, J ARTIF ORGANS	10.1007/s10047-022-01348-x	0	0	0
KITAHARA H, 2019, J CARD SURG	10.1111/jocs.14150	0	0	0
ROSALIA L, 2024, ADV FUNCT MATER-a	10.1002/adfm.202470045	0	0	0
